# Supplementary material for: Identification and characterization of SET domain family genes in bread wheat (Triticum aestivum L.)
Source: Sci Rep. 2020 Sep 3;10:14624. doi: 10.1038/s41598-020-71526-5 (PMC7471321; doi:10.1038/s41598-020-71526-5)
Supplement: Supplementary file 2 — Supplementary information 2 [file 41598_2020_71526_MOESM2_ESM.xlsx]

## Sheet: Title, authors and affiliation
13
				Identification and characterization of SET domain family genes
				in bread wheat (Triticum aestivum L.)
				Ritu Batra1, Tinku Gautam1, Sunita Pal1, Deepti Chaturvedi1, Rakhi1, Irfat Jan1,
				H. S. Balyan1, and P.K. Gupta*1
				1Department of Genetics and Plant Breeding, CCS University, Meerut-250004, Uttar Pradesh, India.
				*Corresponding author email id: pkgupta36@gmail.com (PKG)
				*Corresponding author ORCID id: 0000-0001-7638-6171

## Sheet: S1 Table
S1 Table. List of primers for 7 representative genes used in quantitative real time-PCR expression profiling.
S. No.	Primer name	Primer sequence
1	TaSDG1a-7A-F	TGAGAATTCGTCGTTCCTG
	TaSDG1a-7A-R	TACCCTGTGATCGCCTGCT
2	TaSDG16-3A-F	GAATGAGCAGTCTGTCACC
	TaSDG16-3A-R	GCAGCTATCGCAACATGCTG
3	TaSDG22a-1D-F	CAGCCGGAAGGTGTATGTC
	TaSDG22a-1D-R	ACACCAGTTGCTGCTGCC
4	TaSDG20-3D-F	CTGGTCATACGAGAGCAT
	TaSDG20-3D-R	AGAGCTCCTCACTAAGAT
5	TaSDG25c-5D-F	AGTTCGTCGTCGTCAAGCT
	TaSDG25c-5D-R	CGCTTGCCATTATCTTTGA
6	TaSDG44-5A-F	TGAGCTCCGTGGAGATAAGC
	TaSDG44-5A-R	GAACACAGTATCCCTGCCT
7	TaSDG51-2B-F	GATGCATGGTCTGGTCTCA
	TaSDG51-2B-R	GCCTTCCTCCAGAACTTCAT

## Sheet: S2 Table
S2 Table. Orthologus relationship among SET domain containing genes of Arabidopsis thaliana, Triticum aestivum, Oryza sativa, Zea mays and Setaria italica.
Class of SET protein; methylation site	Orthology group	A. thaliana genes	A. thaliana gene name	T.aestivum gene	Oryza sativa	Zea mays	Setaria italica
I: Enhancer of Zeste [E(Z)] homologs (H3K27)	1	MEA (AT1G02580)	SDG5	N/A	N/A	N/A	N/A
	2	CLF (AT2G23380)	SDG1	TaSDG1a-7A(TraesCS7A02G128300)	OS06G0275500 (SDG711)	Zm00001d036296 (mez1)	Si005930m.g (SiSET25)
				TaSDG1a-7B(TraesCS7B02G028200)
				TaSDG1a-7D(TraesCS7D02G127100)
				TaSDG1b-7A(TraesCS7A02G128600)
				TaSDG1b-7B (TraesCS7B02G028500)
				TaSDG1b-7D (TraesCS7D02G127400)
	3	SWN (AT4G02020)	SDG10	TaSDG10-4A (TraesCS4A02G121300)	Os03g0307800 (SDG718)	Zm00001d028890 ( mez3)	Si034160m.g
				TaSDG10-4B (TraesCS4B02G181400)		Zm00001d047636 (mez2)
				TaSDG10-4D (TraesCS4D02G184600)
II: The ASH1 homologs (H3K36)	1	ASHH3 (AT2G44150)	SDG7	TaSDG7a-5A(TraesCS5A02G179900)	Os09t0307800 (SDG724)	Zm00001d020038 (sdg110a)	SETIT_030310mg (SiSET14)
				TaSDG7a-5B (TraesCS5B02G177800)
				TaSDG7a-5D (TraesCS5D02G184500)
				TaSDG7b-7A (TraesCS7A02G453700)		Zm00001d005563 (sdg110b)
				TaSDG7b-7B (TraesCS7B02G354300)
				TaSDG7b-7D (TraesCS7D02G443000)
		ASHH4 (AT3G59960)	SDG24	N/A	N/A	N/A	N/A
	2	ASHR3 (AT4G30860)	SDG4	TaSDG4a-6A (TraesCS6A02G219600)	N/A	Zm00001d051057	Si19056m.g
				TaSDG4a-6B (TraesCS6B02G249100)			Si016710m.g
				TaSDG4a-6D (TraesCS6D02G202600)
		NA		TaSDG4b-3D (TraesCS3D02G369900)	N/A	Zm00001d032143	Si015238m.g
	3	ASHH1 (AT1G76710)	SDG26	TaSDG26-2A (TraesCS2A02G302100)	Os04g0429100 (SDG708)	Zm00001d003679 (sdg102)	SETIT_009854mg (SiSET44)
				TaSDG26-2B (TraesCS2B02G317900)
				TaSDG26-2D (TraesCS2D02G300800)
	4	ASHH2 (AT1G77300)	SDG8	TaSDG8-2A (TraesCS2A02G005000)	Os02t0554000 (SDG725)	Zm00001d016804	Si016071m.g (SiSET02)
				TaSDG8-2B (TraesCS2B02G015500)
				TaSDG8-2D (TraesCS2D02G007100)
III: The Trithorax homologs and related proteins homologs (H3K4)	1	ATX1 (AT2G31650)	SDG27	TaSDG27-5A (TraesCS5A02G165200)	Os09t0134500 (SDG723)	N/A	N/A
				TaSDG27-5B (TraesCS5B02G163000)
				TaSDG27-5D (TraesCS5D02G170100)
		ATX2 (AT1G05830)	SDG30	N/A	N/A	Zm00001d019907 ( sdg128)	Si028793m.g (SiSET12)
						Zm00001d028890 (sdg106)
	2	ATX3 (AT3G61740)	SDG14	N/A	N/A	Zm00001d008941 (Zmatx3)	Si000220m.g
		ATX4 (AT4G27910)	SDG16	TaSDG16-3A (TraesCS3A02G143300)	Os01t0218800 (SDG721)	N/A	N/A
				TaSDG16-3B (TraesCS3B02G161800)
				TaSDG16-3D (TraesCS3D02G144300)
		ATX5 (AT5G53430)	SDG29	TaSDG29-3A (TraesCS3A02G237200)	N/A	Zm00001d011490 (Zmatx5)	Si000146m.g (SiSET28)
				TaSDG29-3B (TraesCS3B02G265800)		Zm00001d044020
				TaSDG29-3D (TraesCS3D02G237600)
	3	ATXR3 (AT4G15180)	SDG2	TaSDG2-7A (TraesCS7A02G287700)	Os08g0180100 (SDG701)	Zm00001d024225	SETIT_0131131mg (SiSET36)
				TaSDG2-7B (TraesCS7B02G197700)		Zm00001d049457 (sdg108)
				TaSDG2-7D (TraesCS7D02G287600)
	4	ATXR7 (AT5G42400)	SDG25	TaSDG25a-5A (TraesCS5A02G042700)	Os12t0613200 (SDG717)	Zm00001d023333 (sdg127)	Si021071m.g
				TaSDG25a-5B (TraesCS5B02G046300)
				TaSDG25a-5D (TraesCS5D02G051200)
		N/A		TaSDG25b-7D (TraesCS7D02G318100)	N/A	N/A	N/A
		N/A		TaSDG25c-5A (TraesCS5A02G357600)	Os09g0556700 (SDG732)	Zm00001d006323	SETIT_028661mg
				TaSDG25c-5B (TraesCS5B02G360200)
				TaSDG25c-5D (TraesCS5D02G366700)
IV: Proteins with a SET and a PHD domain		ATXR5 (AT5G09790)	SDG15	N/A	N/A	N/A	N/A
		ATXR6 (AT5G24330)	SDG34	TaSDG34a-6A (TraesCS6A02G065800)	Os02g0122700 (SDG730)	Zm00001d015064 (sdg129)	N/ASETIT_017644mg
				TaSDG34a-6B (TraesCS6B02G088800)
				TaSDG34a-U (TraesCSU02G120100)
				TaSDG34b-3A (TraesCS3A02G513600)	Os01g0965500 (SDG720)	Zm00001d011802 (phd42)	SETIT_001848mg
				TaSDG34b-3B (TraesCS3B02G582000)
				TaSDG34b-3D (TraesCS3D02G521900)
				TaSDG34c-3D (TraesCS3D02G521800)
V: Suppressor of variegation [Su(var)] homologs and relatives (H3K9)	1	SUVH1 (AT5G04940)	SDG32	TaSDG32a-4A (TraesCS4A02G023500)	Os11g0602200 (SDG704)	Zm00001d019195 (sdg101)	SETIT_028938mg (SiSET10)
				TaSDG32a-4B (TraesCS4B02G280000)			SETIT_005858mg (SiSET26)
				TaSDG32a-4D (TraesCS4D02G278500)
				TaSDG32b-3A (TraesCS3A02G385200)
				TaSDG32b-3B (TraesCS3B02G417400)
		SUVH3 (AT1G73100)	SDG19	TaSDG19a-1A (TraesCS1A02G362000)	Os05g0490700 (SDG728)	Zm00001d010646 (sdg105)	SETIT_021388mg (SiSET21)
				TaSDG19a-1B (TraesCS1B02G378900)		Zm00001d038541 (sdg111)
				TaSDG19a-1D (TraesCS1D02G366800)
				TaSDG19b-1A (TraesCS1A02G308300)
				TaSDG19b-1B (TraesCS1B02G319000)
				TaSDG19b-1D (TraesCS1D02G307700)
		SUVH7 (AT1G17770)	SDG17	TaSDG17a-3A (TraesCS3A02G336100)	Os01g0811300 (SDG709)	Zm00001d043135 (sdg113)	SETIT_000438mg (SiSET30)
				TaSDG17a-3B (TraesCS3B02G366900)
				TaSDG17a-3D (TraesCS3D02G329100)
				TaSDG17b-3B (TraesCS3B02G367200)
		SUVH8 (AT2G24740)	SDG21	TaSDG21-5A (TraesCS5A02G140500)	Os12g0128450	Zm00001d041005	SETIT_028261mg (SiSET48)
				TaSDG21-5B (TraesCS5B02G138800)	Os11g0131600 (SDG733)		SETIT_011948mg (SiSET47)
				TaSDG21-5D (TraesCS5D02G152000)
	2	SUVH4 (AT5G13960)	SDG33	TaSDG33a-3A (TraesCS3A02G441200)	Os01g0927000 (SDG714)	Zm00001d011956 (sdg118)	SETIT_000507mg (SiSET32)
				TaSDG33a-3B (TraesCS3B02G475200)		Zm00001d042272
				TaSDG33a-3D (TraesCS3D02G433900)
				TaSDG33b-1A (TraesCS1A02G241600)	N/A	N/A	SETIT_024266mg (SiSET22)
				TaSDG33b-1D (TraesCS1D02G241500)
		SUVH6 (AT2G22740)	SDG23	TaSDG23a-5A (TraesCS5A02G194500)	Os09g0362900 (SDG727)	Zm00001d005650 (sdg119)	SETIT_012231mg (SiSET45)
				TaSDG23a-5B (TraesCS5B02G190000)		Zm00001d006693	SETIT_028728mg
				TaSDG23a-5D (TraesCS5D02G197700)
				TaSDG23b-1A (TraesCS1A02G117300)	Os08g0400200 (SDG710)	Zm00001d032343 (sdg103)	SETIT_015003mg
				TaSDG23b-1B (TraesCS1B02G137100)
				TaSDG23b-1D (TraesCS1D02G118300)
			NA	TaSDG23c-5A (TraesCS5A02G197900)
				TaSDG23c-5B (TraesCS5B02G185700)
				TaSDG23c-5D (TraesCS5D02G193000)
	3	SUVH2 (AT2G33290)	SDG3	TaSDG3-2A (TraesCS2A02G235400)	Os07g0435900 (SDG726)	Zm00001d019520 (sdg136)	SETIT_029125mg
				TaSDG3-2B (TraesCS2B02G254700)		Zm00001d005445 (sdg137)
				TaSDG3-2D (TraesCS2D02G240000)
		SUVH9 (AT4G13460)	SDG22	TaSDG22a-1A (TraesCS1A02G042900)	Os08g0565700 (SDG715)	Zm00001d031858	SETIT_013404mg (SiSET41)
				TaSDG22a-1B (TraesCS1B02G055800)
				TaSDG22a-1D (TraesCS1D02G043400)
				TaSDG22b-4A (TraesCS4A02G100900)
				TaSDG22b-4B (TraesCS4B02G203900)
				TaSDG22b-4D (TraesCS4D02G204500)
				TaSDG22c-3A (TraesCS4D02G204500)
				TaSDG22c-3B (TraesCS3B02G498000)
				TaSDG22c-3D (TraesCS3D02G450600)
				TaSDG22d-3A (TraesCS3A02G457900)
				TaSDG22d-3B (TraesCS3B02G498100)
				TaSDG22d-3D (TraesCS3D02G450700)
	4	SUVR3 (AT3G03750)	SDG20	TaSDG20-3A (TraesCS3A02G295200)	Os01g0772150 (SDG729)	Zm00001d006369 (sdg116)	SETIT_002161mg (SiSET29)
				TaSDG20-3B (TraesCS3B02G342100)
				TaSDG20-3D (TraesCS3D02G307900)
	5	SUVH5 (AT2G35160)	SDG9	TaSDG9a-2A (TraesCS2A02G389600)	Os04g0544100 (SDG703)	Zm00001d002787 (sdg104)	SETIT_028884mg
				TaSDG9a-2B (TraesCS2B02G409600)
				TaSDG9a-2D (TraesCS2D02G389100)
				TaSDG9b-3A (TraesCS3A02G520700)	N/A	N/A	SETIT_016370mg
				TaSDG9b-3B (TraesCS3B02G590300)
	6	SUVR1 (AT1G04050)	SDG13	N/A	N/A
		SUVR2 (AT5G43990)	SDG18	N/A	Os02g0621100 (SDG712)	N/A	N/A
		SUVR4 (AT3G04380)	SDG31	TaSDG31a-2A (TraesCS2A02G478800)	N/A	Zm00001d051126	SETIT_019326mg (SiSEt05)
				TaSDG31a-2B (TraesCS2B02G503200)
				TaSDG31a-2D (TraesCS2D02G478100)
				TaSDG31b-6A (TraesCS6A02G226600)
				TaSDG31b-6B (TraesCS6B02G255000)
				TaSDG31b-6D (TraesCS6D02G208400)
				TaSDG31c-2A (TraesCS2A02G478000)	N/A	N/A	SETIT_029068mg (SiSET18)
				TaSDG31c-2B (TraesCS2B02G501300)
				TaSDG31c-2D (TraesCS2D02G477200)
				TaSDG31d-U (TraesCSU02G137800)
				TaSDG31d-2B (TraesCS2B02G616200)
				TaSDG31d-2D (TraesCS2D02G566400)
				TaSDG31e-2A (TraesCS2A02G382000)	N/A	Zm00001d031851	SETIT_015142mg (SiSET42)
				TaSDG31e-2B (TraesCS2B02G399300)		Zm00001d049884
				TaSDG31e-2D (TraesCS2D02G378500)
	7	SUVR5 (AT2G23740)	SDG6	TaSDG6-6A (TraesCS6A02G274600)	Os02g0708600 (SDG706)	Zm00001d017798	SETIT_016095mg (SiSET07)
				TaSDG6-6B (TraesCS6B02G302100)
				TaSDG6-6D (TraesCS6D02G254900)
VI: Proteins with an interrupted SET domain		ASHR1 (AT2G179000)	SDG37	TaSDG37-4A (TraesCS4A02G271900)	Os03g0704200	Zm00001d013471 (sdg130)	SETIT_035418mg (SiSET49)
				TaSDG37-4B (TraesCS4B02G042100)
				TaSDG37-4D (TraesCS4D02G039300.1)
		ASHR2 (AT2G19460)	SDG39	NA	NA	NA	NA
		ATXR1 (AT1G26760)	SDG35	TaSDG35-4A (TraesCS4D02G039300.1)	Os03g0168700 (SDG739)	Zm00001d027838	SETIT_035066mg
				TaSDG35-4B (TraesCS4B02G284800)
				TaSDG35-4B (TraesCS4D02G283500)
		ATXR2 (At3g21820)	SDG36	TaSDG36-2A (TraesCS4D02G283500)	Os04g0629100 (SDG722 )	Zm00001d002185 (sdg140)	SETIT_010034mg (SiSET46)
				TaSDG36-2B (TraesCS2B02G504000)
				TaSDG36-2D (TraesCS2D02G478700)
		ATXR4 (At5g06620)	SDG38	TaSDG38-7A (TraesCS7A02G395900.2)	Os10g0410700 (SDG741)	NA	SETIT_036803mg (SiSET51)
				TaSDG38-7B (TraesCS7B02G297900)
				TaSDG38-7D (TraesCS7D02G391600.2 )
VII: RBCMT and other SET-related proteins		At5g17240	SDG40	TaSDG40-2A (TraesCS2A02G457100)	Os07g0471100 (SDG731)	Zm00001d021346	SETIT_032678mg (SiSET17)
				TaSDG40-2B (TraesCS2B02G479700)
				TaSDG40-2D (TraesCS2D02G457900)
		AT3G07670 (SDG41)	Putative RuBisCo SSMT (RSSMT)	TaSDG41-6A (TraesCS6A02G286800)	Os02g0725200	Zm00001d051669	SETIT_016972mg (SiSET08)
				TaSDG41-6B (TraesCS6B02G315800)		Zm00001d051668
				TaSDG41-6D (TraesCS6D02G267500)
		AT2G18850 (SDG42)			Os08g0244400	Zm00001d024420	SETIT_015622mg (SiSET37)
		AT5G14260 (SDG43 )			Os12g0236900	Zm00001d011448	SETIT_021783mg
						Zm00001d044101
		AT1G14030 ( SDG44)	RuBisCo LSMT (RLSMT)	TaSDG44-5A (TraesCS5A02G229500)	Os09g0411650	Zm00001d020437	SETIT_029660mg
				TaSDG44-5B (TraesCS5B02G228300)
				TaSDG44-5D (TraesCS5D02G238000)
		AT2G22560	SDG45	TaSDG45-3B (TraesCS3B02G605100)	Os01g0976500	Zm00001d041944	SETIT_000191mg
		AT1G01920	SDG46	TaSDG46-U (TraesCSU02G092000)	Os06g0127200	Zm00001d036004	SETIT_006168mg
				TaSDG46-7D (TraesCS7D02G052800)
		AT1G24610	SDG47	TaSDG47-6A (TraesCS6A02G296000)	Os02g0733800	Zm00001d051796	SETIT_017054mg
				TaSET47-6B (TraesCS6B02G325900)
				TaSDG47-6D (TraesCS6B02G325900)
		AT3G55080	SDG48	TaSDG48-3A (TraesCS3A02G539300)	Os01g0976450	NA	NA
				TaSDG48-3B (TraesCS3D02G544800)
		AT3G56570	SDG49	TaSDG49-3A (TraesCS3D02G544800)	Os01g0879500	Zm00001d012226	SETIT_001278mg (SiSET31)
				TaSDG49-3B (TraesCS3B02G442900)
				TaSDG49-3D (TraesCS3D02G404400)
		AT4G20130	SDG50	TaSDG50-1A (TraesCS3D02G404400)	NA	(Zm00001d009723)	SETIT_021853mg
				TaSDG50-1B (TraesCS1B02G462200)
				TaSDG50-1D (TraesCS1D02G437000)
		SDG51	SDG51	TaSDG51-2B (TraesCS2B02G317400)	Os04g0423600 (SDG738)	Zm00001d003710	SETIT_009324mg

## Sheet: S3 Table
S3 Table. A summary of the synonymous (Ks) and non-synonymous (Ks) substitutions in tandem and interspersed duplicated TaSDGs.
Genes involved in tandem duplication		Ks	Ka	Ka/Ks	Duplication date (MYA)	Selective pressure
TaSDG17a-3B	TaSDG17b-3B	0	0	0	0	NA
TaSDG19a-1A	TaSDG19b-1A	0.095	0.099	1.044	3.65	Positive selection
TaSDG19a-1B	TaSDG19b-1B	0.082	0.106	1.292	3.15	Positive selection
TaSDG19a-1D	TaSDG19b-1D	0.091	0.104	1.138	3.5	Positive selection
TaSDG34b-3D	TaSDG34c-3D	0.049	0.046	0.947	1.88	Purifying selection
Genes involved in interspersed duplication		Ks	Ka	Ka/Ks	Duplication date (MYA)	Selective pressure
TaSDG7a-5A	TaSDG7b-7A	0.043	0.032	0.745	1.65	Purifying selection
TaSDG7a-5B	TaSDG7b-7B	0.082	0.032	0.388	3.15	Purifying selection
TaSDG7a-5D	TaSDG7b-7D	0.045	0.027	0.606	1.73	Purifying selection
TaSDG32a-4A	TaSDG32b-3A	0.158	0.104	0.663	6.08	Purifying selection
TaSDG32a-4B	TaSDG32b-3B	0.164	0.112	0.686	6.31	Purifying selection
TaSDG31a-2A	TaSDG31b-6A	0.173	0.142	0.821	6.65	Purifying selection
TaSDG31a-2B	TaSDG31b-6B	0.162	0.132	0.818	6.23	Purifying selection
TaSDG31a-2D	TaSDG31b-6D	0.161	0.132	0.821	6.19	Purifying selection

## Sheet: S4 Table
S4 Table. Details of the characteristic features of 130 TaSDGs in wheat.
Class	Gene name	Gene Location	S	TC	Gene length	cDNA length	CDS length	Exon no.
I	TaSDG1a-7A	7A: 82,194,366-82,207,882	R	1	13517	2664	2664	15
	TaSDG1a-7B	7B: 26,748,051-26,756,569	R	3	8519	3286	2664	15
	TaSDG1a-7D	7D: 79,541,345-79,549,730	R	2	8386	3108	2664	15
	TaSDG1b-7A	7A: 82,506,261-82,516,939	R	2	10679	2821	2406	16
	TaSDG1b-7B	7B: 26,877,608-26,887,222	R	4	9615	2625	2409	16
	TaSDG1b-7D	7D: 79,626,559-79,636,670	R	1	10112	3005	2409	16
	TaSDG10-4A	4A: 149,649,384-149,657,014	R	4	7367	3237	2907	16
	TaSDG10-4B	4B: 398,233,713-398,241,365	R	4	7653	3429	2673	17
	TaSDG10-4D	4D: 322,849,931-322,857,603	F	1	7673	3204	2673	17
II	TaSDG7a-5A	5A: 378,508,702-378,518,232	R	2	9531	1696	1089	11
	TaSDG7a-5B	5B: 325,061,503-325,084,142	R	2	22640	1511	1089	11
	TaSDG7a-5D	5D: 286,188,398-286,196,977	R	2	8580	1068	1068	11
	TaSDG7b-7A	7A: 648,136,816-648,147,411	F	1	10596	1389	1017	11
	TaSDG7b-7B	7B: 612,304,821-612,315,798	F	2	10978	1861	1023	13
	TaSDG7b-7D	7D: 562,289,998-562,301,204	R	1	11207	1578	1017	11
	TaSDG4a-6A	6A: 407,087,768-407,098,807	R	3	11040	2848	2304	11
	TaSDG4a-6B	6B: 446,838,856-446,849,603	R	2	10748	2633	2211	11
	TaSDG4a-6D	6D: 285,872,337-285,883,293	R	2	10957	2687	2292	11
	TaSDG4b-3D	3D: 482,597,141-482,604,630	R	1	7490	1356	1356	10
	TaSDG26-2A	2A: 517,803,993-517,808,473	F	1	4481	2116	1509	10
	TaSDG26-2B	2B: 453,747,757-453,752,627	F	3	4871	2392	1590	11
	TaSDG26-2D	2D: 383,285,805-383,290,377	F	1	4573	2241	1509	10
	TaSDG8-2A	2A: 2,637,762-2,653,834	F	1	16073	6056	5433	17
	TaSDG8-2B	2B: 7,428,456-7,443,833	F	1	15378	5794	5388	17
	TaSDG8-2D	2D: 3,773,856-3,790,417	R	1	16562	6887	5499	17
III	TaSDG27-5A	5A: 353,840,907-353,851,824	F	1	10918	3261	3261	24
	TaSDG27-5B	5B: 300,380,740-300,397,790	R	1	17051	3666	3261	24
	TaSDG27-5D	5D: 266,751,990-266,769,489	R	7	17500	3862	3393	24
	TaSDG16-3A	3A: 124,187,662-124,195,678	R	6	8017	2988	2988	22
	TaSDG16-3B	3B: 158,695,835-158,704,148	F	5	8314	3774	2988	22
	TaSDG16-3D	3D: 107,658,915-107,667,190	F	6	8276	4095	2985	22
	TaSDG29-3A	3A: 443,419,863-443,428,618	F	2	8756	3957	3087	23
	TaSDG29-3B	3B: 425,997,788-426,006,701	F	1	8914	3182	3087	23
	TaSDG29-3D	3D: 328,693,949-328,702,102	F	2	8154	3069	3069	23
	TaSDG2-7A	7A: 343,834,658-343,846,609	F	1	11952	7516	6789	20
	TaSDG2-7B	7B: 344,727,607-344,739,561	R	4	11955	7508	6777	20
	TaSDG2-7D	7D: 313,703,763-313,715,158	F	3	11396	7130	6795	20
	TaSDG25a-5A	5A: 38,724,575-38,731,929	F	1	7355	3888	3888	15
	TaSDG25a-5B	5B: 51,831,361-51,838,743	F	1	7383	3888	3888	15
	TaSDG25a-5D	5D: 49,105,369-49,113,250	F	1	7882	3882	3882	15
	TaSDG25b-7D	7D: 405,923,232-405,925,452	R	1	2221	1278	1278	8
	TaSDG25c-5A	5A: 559,729,606-559,741,833	F	1	12228	6185	5799	21
	TaSDG25c-5B	5B: 539,919,905-539,931,523	F	1	11619	6092	5793	21
	TaSDG25c-5D	5D: 443,488,883-443,500,965	F	2	11987	6169	5817	22
IV	TaSDG34a-6A	6A: 35,185,514-35,187,424	R	1	1911	1529	1092	5
	TaSDG34a-6B	6B: 64,329,775-64,331,605	R	1	1831	1452	1092	5
	TaSDG34a-U	Un: 103,135,102-103,136,584	R	1	1483	1071	1071	6
	TaSDG34b-3A	3A: 732,698,012-732,701,223	F	1	3212	1500	1017	6
	TaSDG34b-3B	3B: 810,334,043-810,336,811	F	1	2769	1532	1017	6
	TaSDG34b-3D	3D: 603,407,308-603,409,862	R	1	2555	1261	1017	6
	TaSDG34c-3D	3D: 603,371,833-603,375,778	R	1	3946	819	819	5
V	TaSDG32a-4A	4A: 16,508,962-16,513,079	R	1	4118	3078	2505	1
	TaSDG32a-4B	4B: 562,880,284-562,882,743	F	1	2460	2178	2178	2
	TaSDG32a-4D	4D: 450,134,653-450,141,419	F	1	6767	2982	2460	1
	TaSDG32b-3A	3A: 634,712,107-634,726,046	R	1	13940	2181	2181	3
	TaSDG32b-3B	3B: 654,355,988-654,358,489	R	1	2502	2502	2502	1
	TaSDG19a-1A	1A: 542,436,899-542,443,489	R	1	6591	2789	2031	1
	TaSDG19a-1B	1B: 611,519,359-611,527,245	F	1	7887	2988	2025	1
	TaSDG19a-1D	1D: 446,704,966-446,710,961	R	1	5996	2706	2031	1
	TaSDG19b-1A	1A: 499,620,770-499,626,718	R	1	5949	2487	2025	3
	TaSDG19b-1B	1B: 543,466,732-543,471,760	R	1	5029	2426	2025	1
	TaSDG19b-1D	1D: 403,945,128-403,950,909	R	1	5782	2772	2025	1
	TaSDG17a-3A	3A: 582,940,505-582,944,284	F	1	3780	2693	2238	1
	TaSDG17a-3B	3B: 579,283,644-579,287,493	F	1	3850	2833	2232	1
	TaSDG17a-3D	3D: 442,038,891-442,044,906	F	1	6016	2483	2232	1
	TaSDG17b-3B	3B: 579,300,333-579,304,088	F	1	3756	2739	2232	1
	TaSDG21-5A	5A: 312,750,602-312,754,217	F	1	3616	2438	2049	1
	TaSDG21-5B	5B: 262,562,521-262,565,920	F	1	3400	2264	2133	1
	TaSDG21-5D	5D: 241,111,938-241,114,665	R	1	2728	2171	2067	2
	TaSDG33a-3A	3A: 683,432,804-683,441,632	F	2	8829	2469	2073	15
	TaSDG33a-3B	3B: 723,787,052-723,795,232	F	1	8181	1974	1974	14
	TaSDG33a-3D	3D: 546,694,301-546,704,757	F	2	10457	2488	2073	15
	TaSDG33b-1A	1A: 429,485,586-429,498,612	R	3	13027	2899	2460	15
	TaSDG33b-1D	1D: 332,213,014-332,233,946	R	1	20933	2460	2460	15
	TaSDG23a-5A	5A: 398,189,104-398,193,902	F	2	4799	4041	3480	5
	TaSDG23a-5B	5B: 344,286,036-344,290,612	F	1	4577	3945	3426	3
	TaSDG23a-5D	5D: 300,944,533-300,949,105	R	2	4573	4017	3405	2
	TaSDG23b-1A	1A: 124,479,419-124,482,262	F	1	2844	2844	2844	1
	TaSDG23b-1B	1B: 174,985,733-174,990,370	F	1	4638	4518	3987	1
	TaSDG23b-1D	1D: 114,153,239-114,157,390	F	1	4152	3903	3675	2
	TaSDG23c-5A	5A: 401,951,628-401,955,802	F	2	4175	3280	2979	6
	TaSDG23c-5B	5B: 337,188,312-337,192,872	R	3	4561	3793	3330	7
	TaSDG23c-5D	5D: 297,150,079-297,154,803	R	2	4725	3167	3372	9
	TaSDG3-2A	2A: 293,151,798-293,154,179	R	1	2382	2382	2013	1
	TaSDG3-2B	2B: 285,049,096-285,056,580	R	1	7485	2683	2022	1
	TaSDG3-2D	2D: 257,386,501-257,390,399	F	1	3899	3899	2028	1
	TaSDG22a-1A	1A: 23,816,232-23,818,172	F	1	1941	1941	1941	1
	TaSDG22a-1B	1B: 38,832,030-38,835,862	F	1	3833	2288	1926	1
	TaSDG22a-1D	1D: 22,623,686-22,626,037	R	1	2352	2352	1923	1
	TaSDG22b-4A	4A: 113,329,906-113,332,241	R	1	2336	2336	2019	1
	TaSDG22b-4B	4B: 435,484,220-435,486,671	R	1	2452	2452	2034	1
	TaSDG22b-4D	4D: 352,118,066-352,120,105	F	4	2040	2040	2040	1
	TaSDG22c-3A	3A: 695,130,499-695,132,460	F	1	1962	1962	1596	1
	TaSDG22c-3B	3B: 741,601,136-741,603,067	F	1	1932	1932	1932	1
	TaSDG22c-3D	3D: 558,784,099-558,786,461	F	1	2363	2363	2040	1
	TaSDG22d-3A	3A: 695,222,611-695,239,907	F	1	17297	1626	1626	4
	TaSDG22d-3B	3B: 741,712,761-741,714,650	F	1	1890	1890	1890	1
	TaSDG22d-3D	3D: 558,937,698-558,939,949	F	1	2252	2252	2100	1
	TaSDG20-3A	3A: 529,207,149-529,209,513	R	1	2365	1270	999	2
	TaSDG20-3B	3B: 549,023,517-549,025,872	F	1	2356	1266	999	2
	TaSDG20-3D	3D: 421,663,409-421,665,796	F	2	2388	1276	999	2
	TaSDG9a-2A	2A: 638,305,170-638,310,959	F	1	5790	4233	3027	1
	TaSDG9a-2B	2B: 583,063,433-583,068,789	R	1	5357	5247	2889	1
	TaSDG9a-2D	2D: 495,399,799-495,405,608	R	1	5810	5703	2883	1
	TaSDG9b-3A	3A: 737,477,232-737,478,098	R	1	867	867	867	1
	TaSDG9b-3B	3B: 815,357,291-815,359,177	F	1	1887	1887	1887	1
	TaSDG31a-2A	2A: 717,207,944-717,214,540	R	1	6597	2121	1803	7
	TaSDG31a-2B	2B: 697,571,625-697,587,793	R	1	16169	2055	1806	7
	TaSDG31a-2D	2D: 579,583,890-579,589,746	R	1	5857	2037	1797	7
	TaSDG31b-6A	6A: 426,630,447-426,640,210	R	1	9764	2451	2046	8
	TaSDG31b-6B	6B: 458,575,713-458,584,772	F	1	9060	2722	2046	8
	TaSDG31b-6D	6D: 294,084,088-294,093,449	F	1	9362	2955	2046	8
	TaSDG31c-2A	2A: 716,917,828-716,922,406	R	2	4579	2924	2238	8
	TaSDG31c-2B	2B: 696,371,508-696,376,089	R	2	4582	2890	2223	8
	TaSDG31c-2D	2D: 579,201,649-579,206,099	R	1	4451	2787	2217	8
	TaSDG31d-U	Un: 124,963,750-124,965,374	F	1	1625	1254	1254	4
	TaSDG31d-2B	2B: 793,577,867-793,581,591	R	2	3725	2214	2214	8
	TaSDG3d-2D	2D: 635,593,374-635,597,307	R	1	3934	2829	2214	8
	TaSDG31e-2A	2A: 625,288,356-625,294,369	R	7	6014	2830	2034	8
	TaSDG31e-2B	2B: 567,068,291-567,073,890	R	5	5600	2481	2034	8
	TaSDG31e-2D	2D: 482,800,493-482,806,515	R	4	6023	2954	2037	8
	TaSDG6-6A	6A: 501,478,404-501,489,733	F	2	11298	5779	4899	11
	TaSDG6-6B	6B: 541,935,901-541,947,276	F	2	11376	5580	4869	11
	TaSDG6-6D	6D: 360,319,169-360,330,701	F	2	11533	5817	4848	11
VII	TaSDG41-6A	6A: 519,205,350-519,210,084	F	2	4735	1865	1515	12
	TaSDG41-6B	6B: 563,995,727-564,000,721	F	1	4995	2058	1524	12
	TaSDG41-6D	6D: 377,543,223-377,547,917	F	2	4695	1862	1527	12
	TaSDG44-5A	5A: 445,194,355-445,196,660	F	2	2306	1649	1491	6
	TaSDG45-2B	2B: 453,021,326-453,029,007	F	1	7682	2213	1923	5
	TaSDG51-3B	3B: 823,573,764-823,582,986	R	1	9223	3744	3744	14
S-Strand; TC-Transcript count

## Sheet: S5 Table
S5 Table. A summary of cis-acting regulatory elements in promoters of TaSDGs of wheat.
Response elements	Response motifs and their sequences
Light response elements	G box ( CACGTG ), SP1 (GGGCGG), TC motif (TCTCCCT), GATA (GATAGGA), Box-4 (ATTAAT), GT-1(GTGTGTGAA), AE box (AGAAACAA) TCT motif (TCTTTAC), I box (GATAAGGTC), GATA(GATAGGA), TCCC (TCTCCCT), 3AF-1(TAAGAGAGGAA), GAP box (CAAATGAA),C- box (ACGAGCAACCGCC), LAMP element (CCTTATCCA)
Tissue specific response elements	CAT-box (meristem, GCCAT), RY element (seed specific, CATGCATG), GCN4 (endosperm, TGAGTCA), AACA (endosperm, TAACAAACTCCA), NON-box (meristem, AGATCGACG)
Biotic/Abiotic stress/hormone response elements	ARE (anaerobic induction, AAACCA), ABRE (Abscisic acid responsive, ACGTG) P-box (gibberellin responsive genes, CCTTTTG), CCAAT box (MYB Hv1 binding site, CAACGG), LTR (low temperature, CCGAAA), MBS (MYB binding site in drought inducibility, CAACTG), GARE (CGTCA ,MeJa responsive), GC (anoxic specific, CCCCCG), TC-rich repeats (defence and stress responsive, GTTTTCTTAC), TGA (auxin responsive,AACGA…

## Sheet: S6 Table
S6 Table. Cis-acting regulatory elements identified in promoter region of TaSDGs in wheat.
Class	Gene name	TATA box	CAAT box	Tissue specific motif	Light responsive motif	Abiotic and biotic stress responsive motif
I	TaSDG1a-7A		175		79, 112, 533	146, 389, 466
	TaSDG1a-7B	153, 311	175, 197 ,244, 266		157, 238, 747	279, 360, 727, 934
	TaSDG1a-7D	328	76, 964		444, 557, 598, 939	68, 303, 341
	TaSDG1b-7A	571, 714	451, 452, 564		408	110, 118, 200, 326, 398, 508, 621, 984
	TaSDG1b-7B		595, 798		25, 97, 270, 393, 433, 434, 435, 471	97, 98, 202, 433, 435, 436, 649, 895
	TaSDG1b-7D	903, 747, 891	740		64, 178, 414, 616	6, 25, 108, 253, 779
	TaSDG10-4A	847, 850	369		256, 799	800
	TaSDG10-4B	901	332	666, 713	32, 744, 835	201, 517, 558
	TaSDG10-4D	295, 303, 304, 305, 306, 345, 360	7, 316, 807		299, 603, 901	604, 939, 955, 958
II	TaSDG7a-5A	217	350, 589		339, 785	160, 260, 339, 340, 372, 444, 474, 783, 786, 879
	TaSDG7a-5B	248, 249, 250, 251, 724	485, 752, 804		49, 912, 950, 982	3, 98, 112, 188, 576, 819, 914
	TaSDG7a-5D	565	21, 266, 623	24	494, 746	18, 319, 204, 878
	TaSDG7b-7A	153, 311	176, 197, 244, 266		157, 238	279, 360, 727, 747, 934
	TaSDG7b-7B	391, 548, 680	54, 186, 434, 481, 503	451	186, 475, 520, 991	516, 597
	TaSDG7b-7D	263, 722	52, 227, 307, 354		14, 52, 276	14, 15, 641, 650, 666, 931, 951
	TaSDG4a-6A	708, 783	169, 404	138	46, 105, 720	6, 254, 286, 545, 957
	TaSDG4a-6B	161	466, 795		62, 679	458, 908
	TaSDG4a-6D	534, 660			813, 814	683, 889
	TaSDG4b-3D	27, 331, 539, 569	53, 193, 234, 428, 924	811		271, 336, 881, 956
	TaSDG26-2A		33, 122, 123, 240, 446		175	164, 296, 847
	TaSDG26-2B	35	140, 635		61, 81	31, 355, 406, 827, 888
	TaSDG26-2D	101, 158, 159, 160, 161, 162, 641, 727	289, 307, 434, 698	20, 28	57, 114, 190, 372, 657	130, 169, 776, 796, 857
	TaSDG8-2A	41, 754	116, 164, 374, 702, 834		394, 720, 964	91, 213, 335, 856, 993
	TaSDG8-2B	680, 814	582, 623		414	414, 415, 630, 926
	TaSDG8-2D		46, 457		738	449, 738, 768, 889, 991
III	TaSDG27-5A		147, 621, 691			598, 611, 785, 872
	TaSDG27-5B	766	149, 639, 710		624	62, 66, 283, 376, 616
	TaSDG27-5D		4, 10, 196, 355, 829, 899		957	113, 404, 489, 504, 990
	TaSDG16-3A		483, 484, 519, 734, 735		207	265, 321, 323, 330, 366, 506, 508, 579, 713, 765, 865
	TaSDG16-3B		652, 866, 885		111, 909	156, 198, 318, 442, 490, 753, 911
	TaSDG16-3D			118, 273, 541	340, 639, 854	892, 903
	TaSDG29-3A	295, 297, 304	25, 477, 927		188, 217
	TaSDG29-3B		307, 385, 349, 795, 919		265, 547	15, 188, 294, 493, 512, 614, 831
	TaSDG29-3D		301, 759, 885		375, 504, 973	154, 253, 447, 469, 588, 732, 735
	TaSDG2-7A	565	21, 266, 623	29	494, 746	18, 204, 319, 878
	TaSDG2-7B	391, 548, 680	54, 186, 434, 481, 503	451	186, 475, 520, 991	576, 597
	TaSDG2-7D				302	398, 496, 612, 675, 975
	TaSDG25a-5A	463	6, 15, 365		279	349, 381, 410, 565, 984
	TaSDG25a-5B	254, 255	192, 267, 738			6, 30, 108, 142, 230, 445, 463, 834, 846, 984
	TaSDG25a-5D		106, 222, 288, 297, 733		742	668, 839, 850, 988
	TaSDG25b-7D	584, 777	335, 593, 652, 709, 910		192	577, 624
	TaSDG25c-5A		48, 235, 952	285, 362	271, 280, 393, 605, 609	2,190, 278, 280, 281, 513
	TaSDG25c-5B	1,2	118	272	175, 184, 303, 644	182, 184, 185, 434, 767
	TaSDG25c-5D		217, 357	488	410, 280, 723, 726	408, 410, 411, 647
IV	TaSDG34a-6A		217, 357	488	280, 401, 410, 519, 723, 822	134, 408, 410, 411, 647
	TaSDG34a-6B		373, 504		155, 186, 616, 770, 953	107, 127, 268, 463, 835, 989
	TaSDG34a-U				153	109, 140, 154, 351, 417, 543
	TaSDG34b-3A		405		114, 334	31, 190, 458, 493, 956
	TaSDG34b-3B				227	349, 393
	TaSDG34b-3D	52	196, 570		22, 76, 281, 310, 499	199, 310, 311, 623, 666, 946, 995
	TaSDG34c-3D	211, 804	1, 114, 116, 269, 489, 718		72, 96, 384, 385	978
V	TaSDG32a-4A	154, 884	38, 194, 459, 466, 528, 610, 832, 890			445, 450, 815, 919, 981
	TaSDG32a-4B	309, 454, 631	830		192, 737	295
	TaSDG32a-4D		282, 566, 621, 653, 806, 839		1, 269, 775, 903	239, 265, 269, 270, 594
	TaSDG32b-3A	255, 256	418, 489, 845		217, 260, 275, 491	317, 801, 907
	TaSDG32b-3B	146, 941	17		117, 287, 479	50, 283, 423
	TaSDG19a-1A				30, 213, 275, 384, 582, 695, 968	551, 577, 696, 972
	TaSDG19a-1B		311		155, 255, 968	2, 507, 509, 564, 771, 743, 972
	TaSDG19a-1D	21	50		813, 814, 946	33, 241, 252, 717, 950
	TaSDG19b-1A	104, 105, 206, 208	90, 282		939	52, 112, 549, 708, 709, 857, 901, 942, 979
	TaSDG19b-1B	744	633, 915			560, 633, 769, 800
	TaSDG19b-1D	587	483		948	786, 983
	TaSDG17a-3A	778, 799	603, 659	644	13, 27, 146, 289, 417	88, 916
	TaSDG17a-3B	131, 132, 133, 140, 794, 811	449, 522		580, 628	258, 379, 553, 636, 639, 662
	TaSDG17a-3D	799	713, 766		119, 382, 570, 626	180, 485, 495, 607
	TaSDG17b-3B	99, 100, 101, 108, 762, 779	417, 490, 493		475, 548, 596	226, 521, 604, 607, 630
	TaSDG21-5A	152	576		95, 290, 566, 863	43, 159, 340, 462, 513, 731, 800, 882, 982
	TaSDG21-5B		430		596, 853	84, 249, 275, 304, 368, 379, 541, 632, 712, 789, 791, 872
	TaSDG21-5D	21	64, 101, 357, 836	928, 965	607	264, 465, 542, 544, 626, 751
	TaSDG33a-3A	53	129, 285, 819	36	765	6, 572, 703
	TaSDG33a-3B	14	238		184, 437	172, 470, 478
	TaSDG33a-3D	105, 106, 107, 134	267, 514, 568, 833		250	147, 235, 262, 413, 578, 597, 725
	TaSDG33b-1A	622	571, 582, 963	280	11, 211, 449, 451, 968	214, 371, 745, 896
	TaSDG33b-1D		284, 566, 621, 653, 806, 839		1, 269, 775, 903	265, 269, 270, 594
	TaSDG9a-2A	15, 60	211, 577, 597	428	926, 949	45, 116, 126, 869, 929, 962
	TaSDG9a-2B		320, 433		274, 417	329
	TaSDG9a-2D		403, 628, 729		37, 963	37, 38, 175, 264, 569
	TaSDG9b-3A				517, 526, 679	65, 76, 334, 444, 502, 527, 560, 558, 677, 680
	TaSDG9b-3B	624	142, 796		397, 650	200, 276, 298, 417, 648, 651, 679, 817, 941
	TaSDG23a-5A	357, 783	295, 396, 635, 697, 801, 968		68, 868	390, 393, 503, 520
	TaSDG23a-5B	123, 324, 466, 467	315, 450, 485, 648		117	250, 432, 477
	TaSDG23a-5D	110, 150, 151, 469, 470	304, 453, 488, 651			242
	TaSDG23b-1A		634, 808, 846, 986		181, 198, 258, 537, 669	70, 209, 293, 264, 327
	TaSDG23b-1B	719	260, 472, 486, 624, 710			344, 382, 655, 991
	TaSDG23b-1D	306	83, 168, 297, 682	292, 851	197	165, 202, 349, 586
	TaSDG23c-5A		13, 301		883	194, 310, 335, 559, 827, 622
	TaSDG23c-5B	157	135, 320, 348, 502, 548, 558, 580, 948		25, 457	105, 830, 983
	TaSDG23c-5D	427	466, 785, 886	461	232, 349, 655, 923	216, 233, 779, 895, 920
	TaSDG3-2A				98, 533, 564, 627, 670	98, 99, 567, 635, 640, 671, 780
	TaSDG3-2B					250, 262, 471, 521, 840, 897
	TaSDG3-2D				159, 629	35, 329, 630, 670, 724, 941
	TaSDG22a-1A	411, 412, 414, 844	13, 24, 396, 767		2, 6	131, 187, 221, 424, 743, 818, 900, 908
	TaSDG22a-1B				30, 213, 275, 384, 589, 695, 968	551, 577, 696, 972
	TaSDG22a-1D	177, 178, 245, 246, 254, 921, 967	162, 458, 844		470, 641, 712	173, 190
	TaSDG22b-4A		545, 578, 609, 769		201, 738, 887	9, 55, 83, 197, 201, 202, 968
	TaSDG22b-4B		284, 566, 621, 653, 806, 839		269, 775, 903	239, 265, 269, 270, 594
	TaSDG22b-4D	402, 403, 404, 405, 406, 458, 459, 460	80, 375, 455, 698		70, 163, 660, 797	70, 71, 92, 931
	TaSDG22c-3A		16		112, 204, 228	987
	TaSDG22c-3B		140	107	81, 258, 313, 923	550, 980
	TaSDG22c-3D	37, 638	262, 565		788, 898, 922	135, 394, 593
	TaSDG22d-3A	64	951			3,70, 127, 278, 575
	TaSDG22d-3B	889	108, 796	9	261, 747, 783	75, 418, 436, 827, 944
	TaSDG22d-3D	629		77, 573	444, 772	146, 342, 635, 833, 840
	TaSDG20-3A	369, 501, 668, 849			127, 176, 205, 209, 255, 474	19, 74, 271, 324, 367, 715, 754, 779, 782, 891
	TaSDG20-3B		52, 110, 181, 565, 594, 696, 967		203, 787	381, 385, 498
	TaSDG20-3D		89, 305, 361, 480	421	36, 692	9, 378, 541, 557, 943
	TaSDG31a-2A	462	327, 342, 445, 499, 739, 938		626	44, 295, 442
	TaSDG31a-2B	301	121, 319, 837			499
	TaSDG31a-2D	9, 10, 345, 400	536, 622		254, 295	291
	TaSDG31b-6A	727, 736, 742		77, 167	11	139, 485, 547, 775
	TaSDG31b-6B	5	81, 361, 851		75, 94, 177, 414, 644, 706	61, 97, 114, 251, 261, 414, 415
	TaSDG31b-6D	34, 56, 84, 182	77, 123, 258, 541, 653		170, 252, 823, 888	140, 238, 292, 428, 607, 610, 618, 674
	TaSDG31c-2A	890	643, 946		47, 185, 906	16, 61, 73, 201, 445, 554
	TaSDG31c-2B		190, 206, 737, 821		190, 256, 782, 923
	TaSDG31c-2D		473		200, 963	35, 102, 224, 235, 258, 408, 823
	TaSDG31d-U	154, 267	319		131, 176, 258, 954	77, 121, 125, 936
	TaSDG31d-2B	624	765, 805, 806, 836, 837, 853, 854, 917, 922		153, 518, 909, 914, 949	405, 869
	TaSDG31d-2D		632, 690, 771, 801		226	59
	TaSDG31e-2A	242, 769	27, 143, 155, 278, 436		592, 655, 688	7, 195, 256, 315, 883, 891, 987
	TaSDG31e-2B				357, 464, 665, 973	19, 25, 54, 171, 351, 501, 546, 586, 594, 841
	TaSDG31e-2D	933	140, 201, 480		247, 321, 536	249, 400, 988
	TaSDG6-6A		197, 473, 734		411	482, 600, 746
	TaSDG6-6B		12, 32, 277		438
	TaSDG6-6D		210		751, 773	23, 495, 611, 744,
VII	TaSDG41-6A	61, 127, 697, 719	819		141, 775	272, 575, 757, 816, 906, 977
	TaSDG41-6B	433, 624, 646	725			407, 722, 783, 871, 917
	TaSDG41-6D	654	754	991	419, 430, 845	62, 126, 454, 692, 751, 846, 916
	TaSDG44-5A	840, 847	628		20, 268, 438, 470, 862	335, 993
	TaSDG45-3B				355	320, 325
	TaSDG51-2B	353, 633, 705	540, 777, 929, 939	134	308	309, 816

## Sheet: S7 Table
S7 Table. Transcription factor binding sites (TFDB) in 130 TaSDGs in wheat.
Class	Gene name	TF family	TF gene id	TF start site	TF stop site	strand	score	p-value	q-value	matched sequence
I	TaSDG1a-7A	C2H2	Traes_6DS_2B2F9C290	198	216	+	24.1032	2.36e-09	0.000114	CCTCCCCCTCCCCCTCCTC
	TaSDG1a-7B	Dof	Traes_4BL_7911992DE	315	335	-	19.4697	8.05e-08	0.0048	TTTGCTTTTTTCCCTTCTTTT
	TaSDG1b-7A	ERF	Traes_5BL_FBC7AF288	218	245	-	22.2273	1.73e-09	5.92e-05	CCGTCGTCGCCGCCATCGTCGTCGTCGG
II	TaSDG7a-5A	Dof	Traes_6DL_EF6D5D4FA	99	119	-	20.4242	7.24e-09	0.00176	AACTAAAAAAAAAAGTAAAAA
	TaSDG7b-7A	Dof	Traes_4BL_7911992DE	315	335	-	19.4697	8.05e-08	0.0048	TTTGCTTTTTTCCCTTCTTTT
	TaSDG4a-6B	MYB	Traes_5BL_632EBAD09	528	545	+	19.1364	4.39e-08	0.0109	ATATTTGGTTGGTGGTTG
	TaSDG8-2B	ERF	TRAES3BF017100030CFD_g	54	74	+	27.3714	3.28e-11	7.96e-06	CCGCCGCCGCCGCCGGCGCCG
	TaSDG8-2D	ERF	Traes_2BS_B1A73C7A8	837	851	+	17.8333	8.02e-08	0.00136	TCGCCGCCGCCGGCC
III	TaSDG27-5A	ERF	TRAES3BF075600050CFD_g	339	353	+	21.2576	7.44e-09	0.00183	CCGCCGCCGCCACAT
	TaSDG27-5B	BBR-BPC	Traes_4DL_AE5093871	967	990	+	37.2727	3.29e-13	7.82e-08	GAGAGAGAGAGAGAGGGAGAGAGG
	TaSDG16-3A	ERF	Traes_7DS_433704E8E	805	823	-	20.5606	3.49e-08	0.000653	AGGCGGAGGCGGAGGCGGA
	TaSDG16-3B	BBR-BPC	Traes_4DL_AE5093871	838	861	+	25.1515	1.43e-09	6.81e-05	GACACGGAGAGAGAGAGAGAGAGC
	TaSDG29-3A	BBR-BPC	Traes_4DL_AE5093871	848	871	-	23.4394	3.67e-09	0.000125	GACGGGAGGAGAGAGAGAGAGAGA
	TaSDG29-3B	MIKC_MADS	Traes_1AL_6B108514B	769	789	-	19.8657	4.47e-08	0.00177	TTTTTTTTTGTTTTGTTTTTG
	TaSDG29-3D	ERF	Traes_2BL_9CD6E043A	445	464	+	21.2273	1.48e-08	0.000242	CACCGTCACCACCACCACCA
	TaSDG2-7B	ERF	TRAES3BF017100030CFD_g	527	547	-	24.5143	1.38e-09	4.75e-05	CCGTCGCCGCCGCCGCCGCCT
	TaSDG25a-5A	ERF	Traes_5BL_FBC7AF288	44	71	+	21.7727	3.89e-09	0.000104	CGCCCACAGCCGCCGCCGCCTTCGTCCT
	TaSDG25a-5B	ERF	Traes_6DL_DD82BD107	685	705	-	24.2424	6.73e-11	1.64e-05	TGGTGGAAACGGCGGCGGCGG
	TaSDG25a-5D	ERF	Traes_2AL_F24D031AA	334	354	+	23.2424	1.45e-09	8.61e-05	CCCGCCGCCGCCGCCTTCGTC
	TaSDG25c-5A	ERF	Traes_2BL_B397F2CE3	799	813	-	21.9242	1.98e-09	0.000122	GGCGGAGGCGGTGGC
	TaSDG25c-5B	ERF	Traes_2BL_B397F2CE3	747	761	-	21.9242	1.98e-09	0.000122	GGCGGAGGCGGTGGC
	TaSDG25c-5D	ERF	Traes_2BL_B397F2CE3	927	941	-	21.9242	1.98e-09	0.000122	GGCGGAGGCGGTGGC
IV	TaSDG34a-6A	ERF	Traes_2BL_B397F2CE3	927	941	-	21.9242	1.98e-09	0.000122	GGCGGAGGCGGTGGC
	TaSDG34a-6B	MIKC_MADS	Traes_1AL_6B108514B	570	590	-	19.209	9.43e-08	0.0028	TTTTCCTCTTTTTTTTTCCTT
V	TaSDG32a-4D	MYB	Traes_2DL_D39684C41	548	568	+	19.5455	3.65e-08	0.00891	TAACAGCCTCACCAACCACAC
	TaSDG19a-1A	Dof	Traes_6DL_EF6D5D4FA	770	790	+	18.8182	6.86e-08	0.00833	TTAGAAAAGAAAAAGGGAAAA
	TaSDG17a-3D	C2H2	Traes_6DS_2B2F9C290	17	35	+	25.3413	7.19e-10	8.54e-05	CCTCCTCCTCCTCTTTCTC
	TaSDG21-5A	GATA	Traes_5BL_F258582BB	344	362	+	31.1831	1.46e-11	3.61e-06	CATGATCATCATCATCATC
	TaSDG21-5B	ERF	TRAES3BF017100030CFD_g	521	541	-	20.1143	9.15e-08	0.000542	TCGCTGCCGCCACCACCACCC
	TaSDG33a-3B	ERF	Traes_2BL_9CD6E043A	463	482	+	19.3636	9.51e-08	0.000777	CTTCTCCTCCCCCGCCGCCG
	TaSDG33b-1A	C2H2	TRAES3BF064300010CFD_g	646	665	-	22.2576	1.6e-08	0.00391	TCCAAAACGACAAAAAACAA
	TaSDG33b-1D	BBR-BPC	Traes_4DL_AE5093871	321	344	+	21.5758	9.72e-09	0.000289	GAGAGAGGAAAAGGTGGAGAGAGA
	TaSDG31d-2D	BBR-BPC	Traes_4DL_AE5093871	976	999	-	23.9545	2.78e-09	0.00011	GAGAAAGAAAGAAAGAAAGAAAGG
	TaSDG23a-5B	ERF	Traes_2BL_9CD6E043A	793	812	+	25.6364	3.66e-11	8.97e-06	CACCGCCTCCGCCGCCGCCG
	TaSDG23a-5D	ERF	Traes_2BL_9CD6E043A	793	812	+	23.1515	1.56e-09	6.38e-05	CAGCACCGCCTCCGCCGCCG
	TaSDG23b-1A	C2H2	Traes_6DS_2B2F9C290	173	191	+	23.0556	6.42e-09	0.000218	CTTCCTCCTCCTTATCCTC
	TaSDG23b-1D	ERF	Traes_2BL_9CD6E043A	725	744	+	24.0909	4.35e-10	4.62e-05	CCCCGCCGCCTCCGCCGTCG
	TaSDG23c-5A	ERF	Traes_2BL_9CD6E043A	473	492	+	21.4394	1.17e-08	0.00024	CGGCGCCACCTCCGCCGCCT
	TaSDG3-2B	ERF	Traes_5BL_FBC7AF288	501	528	+	25.3182	1.1e-12	2.62e-07	CCGCTGCCGCCGCCACCGCCACCCCCGC
	TaSDG22a-1B	NAC	Traes_4AS_B95A1C3A1	691	711	+	20.2121	8.83e-08	0.0218	TAGCGTGTAGAAGAAGAAAAG
	TaSDG22d-3A	ERF	Traes_7DS_433704E8E	549	567	+	24.2273	1.82e-10	4.42e-05	CGGCGGCGGCGGCGGCGGC
	TaSDG22d-3B	ERF	TRAES3BF017100030CFD_g	631	651	-	22.8571	7.9e-09	9.14e-05	TCGCCGCCGCCGCCGCGAGCG
	TaSDG20-3B	C2H2	TRAES3BF094600010CFD_g	246	257	-	20.2632	7.58e-08	0.0186	AAAAACAGAGCA
	TaSDG9b-3A	Nin-like	Traes_5AL_315285EFC	286	300	-	17.1571	4.45e-09	0.0011	GAAGCAGCAGCAGCA
	TaSDG31c-2A	ERF	Traes_5BL_FBC7AF288	501	528	-	21.1061	1.16e-08	0.000146	GTGTAGTCGCCGCCATCGCCGCTGCCGT
	TaSDG31c-2D	C2H2	Traes_6DS_2B2F9C290	523	541	-	27.0873	9.63e-11	2.29e-05	CCTCCTCCTCCTCCTCCTT
	TaSDG31e-2B	ERF	Traes_2BL_9CD6E043A	924	943	+	23.7576	7e-10	4.62e-05	CCTCGCCGCCGCCGCCGCCG

## Sheet: S8 Table
S8 Table. Simple sequence repeats (SSRs) identified in 130 TaSDGs in wheat.
Class	Gene name	Motif	Motif length	Motif position
I	TaSDG1a-7A	(TGTCGC)n	6	4866-4898
		(GCT)n	3	8908-9009
	TaSDG1a-7B	(GCC)n	3	107-280
	TaSDG1a-7D	(GCC)n	3	14-134
	TaSDG1b-7B	(CGG)n	3	173-225
		(TTTTTC)n	6	497-537
		(CCG)n	3	596-635
		(GCC)n	3	824-914
II	TaSDG7a-5A	(CCG)n	3	52-101
		(CT)n	2	2403-2421
		(ATTTTT)n	6	8377-8432
	TaSDG7a-5B	(CCG)n	3	15-69
		(GCA)n	3	1315-1415
		(CT)n	2	2715-2731
		(TG)n	2	2732-2759
		(TGG)n	3	4061-4100
		(GGCAGA)n	6	5009-5070
		(AAC)n	3	8226-8634
		(CTTGTCT)n	7	16615-16637
		(CTCCCC)n	6	20083-20154;21659-21696
	TaSDG7a-5D	(CT)n	2	2011-2029
	TaSDG7b-7A	(TCTT)n	4	9033-9076
	TaSDG7b-7B	(TCCCCGG)n	7	31-83
		(CT)n	2	2409-2431
		(TCTT)n	4	9365-9385
		(TTTTGAC)n	7	9474-9532
	TaSDG7b-7D	(TCCGCA)n	6	837-874
	TaSDG4a-6A	(GGC)n	3	271-325
		(GGTTTGC)n	7	9493-9592
		(TTGTAT)n	6	859-1077; 1866-1912
	TaSDG4a-6B	(GGC)n	3	164-215
	TaSDG4a-6D	(GGC)n	3	145-196
	TaSDG4b-3D	(CCCCGC)n	6	13-113
		(TTCATTT)n	7	3326-3384
	TaSDG26-2A	(CCA)n	3	310-349
		(CTTTT)n	5	1993-2054
	TaSDG26-2B	(CCA)n	3	348-393
	TaSDG26-2D	(CAG)n	3	355-381
		(CTTTT)n	5	2023-2060
	TaSDG8-2A	(CCTCC)n	5	230-276
		(AAC)n	3	10874-10902
	TaSDG8-2B	(ACA)n	3	9408-9453
		(AAC)n	3	9619-9693
	TaSDG8-2D	(AAC)n	3	11250-11269
		(GA)n	2	11977-12004
III	TaSDG27-5A	(GGA)n	3	420-436
		(TAT)n	3	7309-7330
	TaSDG27-5B	(GCC)n	3	291-332
		(GCA)n	3	420-436
		(ATCAAC)n	6	12061-12114
		(TTAGT)n	5	13781-13823
	TaSDG27-5D	(GCA)n	3	14-57
		(GGA)n	3	561-592
		(ATCAAC)n	6	12365-12418
		(TTAGT)n	5	14092-14134
	TaSDG16-3A	(CCG)n	3	62-107
	TaSDG16-3B	(TCCTCT)n	6	19-67
		(CCAC)n	4	129-159
		(TCCGCC)n	6	227-252
		(CCG)n	3	474-519
	TaSDG16-3D	(CCG)n	3	793-838
	TaSDG29-3A	(ACG)n	3	138-163
		(TCCA)n	4	165-211
		(CCG)n	3	821-893
	TaSDG29-3B	(GCC)n	3	246-292
		(GTTT)n	4	3167-3209
	TaSDG29-3D	(GCC)n	3	211-254
		(CTTT)n	4	886-906
	TaSDG2-7A	(AC)n	2	49-68
		(CCA)n	3	609-640
		(CCA)n	3	1744-1802
		(GCCTCC)n	6	1803-1832
		(CTCC)n	4	11744-11765
	TaSDG2-7B	(CCA)n	3	553-592
		(CCGCCT)n	6	1697-1764
	TaSDG2-7D	(CCA)n	3	60-99
		(CCA)n	3	1201-1259
		(GCCTCC)n	6	1260-1289
		(ACA)n	3	5443-5491
		(TTATG)n	5	9881-9925
	TaSDG25a-5A	(ATTTT)n	5	7223-7256
	TaSDG25a-5B	(AC)n	2	6790-6806
IV	TaSDG34a-6A	(CGC)n	3	392-438
	TaSDG34b-3A	(GCGCCC)n	6	13-61
	TaSDG34b-3B	(TGT)n	3	681-724
	TaSDG34b-3D	(GCGCCC)n	6	18688
		(CCCGCT)n	6	234-306
V	TaSDG32a-4D	(GCGGCCA)n	7	107-146
	TaSDG32b-3A	(TCG)n	3	6858-6945
		(T)n	1	8408-8448
		(AATTTTTT)n	8	8449-8467
		(GCCACC)n	6	8849-8886
	TaSDG19a-1B	(TCCC)n	4	179-201
		(TTATTAT)n	7	3751-3787
	TaSDG19b-1B	(CGG)n	3	251-269
	TaSDG33a-3A	(TCCCCT)n	6	19756
		(CCG)n	3	33-79
	TaSDG33a-3B	(TGACTG)n	6	6656-6690
	TaSDG33a-3D	(CCT)n	3	31472
	TaSDG33b-1A	(TGTT)n	4	1596-1619
		(CAA)n	3	6667-6685
		(TTTC)n	4	7473-7496
	TaSDG33b-1A	(CCG)n	3	6455-6483
		(CCCACT)n	6	9346-9413
		(TTTTT)n	5	15802-15855
	TaSDG23b-5A	(TGACGA)n	6	3510-3548
	TaSDG23b-5B	(ACCCTCC)n	7	74-114
		(CCG)n	3	98-152
	TaSDG3-2A	(ATG)n	3	935-961
	TaSDG3-2B	(GCC)n	3	363-388
		(CCCGCTG)n	7	389-422
		(ATG)n	3	1070-1096
		(GTG)n	3	3214-3234
		(GTATAA)n	6	5609-5666
	TaSDG3-2D	(GCC)n	3	374-405
		(CCGCTG)n	6	406-439
		(ATG)n	3	1087-1113
	TaSDG22a-1A	(CGC)n	3	14185
		(CGC)n	3	14185
	TaSDG22a-1B	(CGC)n	3	88-112
	TaSDG22a-1D	(CGC)n	3	100-123
	TaSDG22c-3A	(CCCCCG)n	6	21-75
	TaSDG22c-3D	(CCCCGA)n	6	91-123
	TaSDG22d-3A	(TC)n	2	651-717
		(CACCAC)n	6	4777-4887
		(CCT)n	3	6839-6950
		(CCT)n	3	7036-7121
		(CTTTGC)n	6	9556-9595
		(CATC)n	4	12134-12175
		(CTAACAT)n	7	12176-12217
		(CATC)n	4	12218-12243
		(AT)n	2	16382-16485
	TaSDG22d-3B	(CAATGC)n	6	1524-1554
	TaSDG22d-3D	(CAATGC)n	6	1773-1803
	TaSDG20-3A	(GCC)n	3	73-176
	TaSDG20-3B	(GCC)n	3	24-127
		(ATTGATG)n	7	634-670
	TaSDG20-3D	(GCC)n	3	77-180
	TaSDG9a-1B	(TCC)n	3	441-481
		(GGCGGA)n	6	514-604
	TaSDG9b-2A	(CCCTC)n	5	470-499
		(CCG)n	3	829-865
		(CCG)n	3	4359-4385
	TaSDG9b-2B	(TC)n	2	56-79
	TaSDG9b-2D	(CCAC)n	4	263-273
		(CCCAC)n	5	274-312
		(CCAC)n	4	313-319
		(CCG)n	3	396-425
	TaSDG31a-2A	(CCTT)n	4	470-499
		(GCAGAT)n	6	829-865
		(CTCCT)n	5	4359-4385
	TaSDG31a-2B	(GCCAGC)n	6	8097-8147
		(CCTCAT)n	6	8885-8918
		(CGTCGG)n	6	8909-8953
		(TTTTTGC)n	7	9148-9188
		(TTGTTCT)n	7	9213-9255
		(GTCGTG)n	6	13999-14068
	TaSDG31a-2D	(TTTTTGC)n	7	2237-2277
	TaSDG31b-6A	(GGTTTGC)n	7	448-485
		(TTGTAT)n	6	1866-1912
	TaSDG31b-6B	(GGTTTGC)n	7	521-558
	TaSDG31b-6D	(ATAGGA)n	6	4054-4082
	TaSDG31c-2A	(CCTT)n	4	470-499
		(GCAGAT)n	6	829-865
		(CTCCT)n	5	4359-4385
	TaSDG31c-2B	(CCTT)n	4	443-480
		(GCAGAT)n	6	810-846
	TaSDG31c-2D	(CCTT)n	4	416-461
		(GCAGAT)n	6	791-827
	TaSDG31d-U	(TGA)n	3	1348-1392
		(GTAT)n	4	1452-1472
	TaSDG31d-2B	(CCCTT)n	5	245-281
		(CGG)n	3	331-358
		(CCGCAA)n	6	727-751
		(TGA)n	3	3125-3169
		(GTAT)n	4	3229-3249
		(TTGGT)n	5	3365-3393
		(TCCT)n	4	3315-3569
	TaSDG31d-2D	(AATCC)n	5	161-189
		(CACAGG)n	6	694-734
		(CTCTT)n	5	2715-2739
		(AAGCA)n	5	3133-3163
		(TCCT)n	4	3315-3393
	TaSDG31e-2B	(ATTT)n	4	1297-1320
	TaSDG31e-2D	(CGC)n	3	79-97
		(ATTT)n	4	1445-1468
VII	TaSDG41-6A	(CCA)n	3	46753
		(TCCGCG)n	6	81-149
	TaSDG41-6B	(CGTCCG)	6	13-152
		HADES_TA DNA		1006-1119
	TaSDG41-6D	(CCA)n	3	13912
		(CTC)n	3	76-111
	TaSDG44-5A	(GCG)n	3	194-251
	TaSDG45-3B	(GCGCCC)n	6	18-52
		(CCT)n	3	52-71
		(TTTG)n	4	784-810
		(TGC)n	3	7214-7238
		(TGC)n	3	7744-7762
		(TGC)n	3	7834-7858
		(TGC)n	3	7885-7906
		(GGA)n	3	8300-8355; 9004-9029
	TaSDG51-2B	(GCG)n		5099-5154

## Sheet: S9 Table
S9 Table. Transposable elements (TEs) identified in 130 TaSDGs in wheat.
Class	Gene name	Transposon	Position
I	TaSDG1a-7A	Copia-5_TA-I	4475-4589
		(TAR1_TA)	5505-5931
		HADES-TA	12169-12265
	TaSDG1b-7B	HADES_TA	7905-7990
II	TaSDG7a-5B	TAR1_TA	5870-6190
		Copia-4-TA-I	7301-7643
	TaSDG4a-6A	EnSpm-N3_TA	2149-2212
		DNA-TA_1	448-485
	TaSDG4a-6B	EnSpm-N3_TA	1602-1665
		EnSpm-N3_TA	1997-2060
	TaSDG4a-6D	EnSpm-N3_TA	1623-1687
III	TaSDG29-3B	HADES_TADNA	8620-8690
	TaSDG2-7B	ICARUS -TA DNA	9009-9054
	TaSDG32b-3A	EnSpm-N3_TA DNA	1975-2071
		EnSpm-3_HV DNA	4617-6721
		EnSpm-4_ HV	8849-8886
		EnSpm-3_HV	9156-9572
		EnSpm-4_HV	9639-10264
		EnSpm-4_HV	11352-11420
		EnSpm-3_HV	12506-12572
		EnSpm-N3_TA DNA	12968-13052
IV	TaSDG34c-3D	GYPSY-12_TA-I	2207-2663
V	TaSDG17a-3A	HADES _TA DNA	406-491
	TaSDG17a-3D	ICARUS-TA DNA	3721-3766
	TaSDG19a-1D	CDNA-TA-1_TA DNA	2410-2645
	TaSDG21-5B	HADES _TA DNA	3144-3184
	TaSDG33b-1D	Copia-8_TA-I-LTR	7967-9152
		Copia -8_TA-I	9346-9413
		DNA-TA-1_TA	15802-15855
	TaSDG33a-3B	HADES _TA DNA	3327-3412
		HADES _TA DNA
	TaSDG33a-3D	KARIN-TA_ LINE	2658-2720
		HADES _TA DNA	7496-7546
	TaSDG31a-2B	DNA-2-N2_TA DNA	10636-10877
	TaSDG31a-2D	DNA-2-N2_TA DNA	3712-3917
	TaSDG31b-6A	DNA-TA-1_TA DNA	859-1077
	TaSDG31b-6B	HADES-TA DNA	6865-6961
	TaSDG31b-6D	HADES-TA DNA	8291-8389
VII	TaSDG41-6B	HADES_TA DNA	1006-1119
	TaSDG45-3B	HADES_TA	3661-3757
	TaSDG51-2B	SINE 2-1_TAE SINE/tRNA	2365-2455
		SINE 2-1_TAE SINE/tRNA	5384-5439

[truncated: 8 more sheets: S10 Table, S11 Table, S12 Table, S13 Table, S14 Table, S15 Table, S16 Table, S17 Table]
